# Supplementary material for: Profiling of fatty acid metabolism in the dorsal root ganglion after peripheral nerve injury
Source: Front Pain Res (Lausanne). 2022 Jul 29;3:948689. doi: 10.3389/fpain.2022.948689 (PMC9372306; doi:10.3389/fpain.2022.948689)
Supplement: Supplementary file 2 [file Table_1.xlsx]

## Sheet: Internal standard
Group	Specie	Q1(m/z)	Q3(m/z)	Retention time (min)
1	tetranor-PGEM-d6	333.2	315.2	2.923
2	6-keto-PGF1a-d4	373.2	249.1	7.527
3	TXB2-d4	373.2	199.1	9.25
24	PGF2a-d9	362.2	193.1	10.034
5	PGE2-d4	355.2	275.2	10.498
6	PGD2-d4	355.2	275.2	10.891
7	LTC4-d5	631.4	308.2	12.553
8	LTB4-d4	339.2	197.1	13.937
11	5-HETE-d8	327.2	116.1	17.139
10	12-HETE-d8	327.2	184.3	17.052
9	15-HETE-d8	327.2	226.2	16.704
13	OEA-d4	330.2	66.1	18.961
14	EPA-d5	306.2	262.2	19.229
15	DHA-d5	332.2	288.2	19.984
16	AA-d8	311.2	311.2	20.107
22	AEA-d4	352.2	66.1	18.023
21	LTD4-d5	502.3	194.2	12.393
25	LTE4-d5	445.3	194.1	12.728

## Sheet: Standard
No.	Specie	Group	Q1(m/z)	Q3(m/z)	Quantifiable Range (pg/μL)	Retention time (min)
1	tetranor-PGFM	1	329.2	311.2	0.1−100	2.613
2	tetranor-PGEM	1	327.2	309.2	0.05−100	2.96
3	tetranor-PGDM	1	327.2	309.2	0.05−100	3.191
4	20-hydroxy-PGF2a	2	369.2	325.2	0.05−100	5.384
5	20-hydroxy-PGE2	2	367.2	287.2	0.05−100	5.525
6	18-carboxy-dinor-LTB4	2	337.2	59.1	0.25−100	6.017
7	13,14-dihydro-15-keto-tetranor-PGF1b	2	299.2	113.1	0.05−100	6.472
8	13,14-dihydro-15-keto-tetranor-PGF1a	2	299.2	113.1	0.05−100	7.35
9	2,3-dinor-8-iso-PGF2a	2	325.2	237.2	0.05−100	7.089
10	6-keto-PGF1a	2	369.2	245.2	0.1−100	7.549
11	13,14-dihydro-15-keto-tetranor-PGD2	2	297.2	109.1	0.1−100	7.72
12	13,14-dihydro-15-keto-tetranor-PGE2	2	297.2	109.1	0.05−100	8.386
13	20-carboxy-LTB4	2	365.2	169.1	0.25−100	7.948
14	PGF2a-EA	2	442.3	334.2	0.1−100	7.948
15	PGE2-EA	2	440.3	271.2	0.1−100	8.08
16	PGD2-EA	2	440.3	271.2	0.05−100	8.509
17	8-iso-PGF3a	2	351.2	307.2	0.1−100	8.102
18	PGF3a	2	351.2	193.1	0.1−100	8.883
19	20-hydroxy-LTB4	2	351.2	195.1	0.1−100	8.252
20	PGE1-EA	2	442.3	360.2	0.5−100	8.314
21	6,15-diketo-13,14-dihydro-PGF1a	2	369.2	113.1	0.25−100	8.689
22	iPF2a-IV	24	353.2	127.1	0.1−100	8.921
23	8-iso-15(R)-PGF2a	24	353.2	193.1	0.1−100	9.11
24	8-iso-PGF2a	24	353.2	193.1	0.1−100	9.267
25	11-beta-PGF2a	24	353.2	193.1	0.1−100	9.47
26	PGF2a	24	353.2	193.1	0.1−100	10.102
27	PGE3	24	349.2	269.2	0.1−100	9.309
28	PGD3	24	349.2	269.2	0.05−100	9.63
29	8-iso-PGF1a	24	355.2	293.2	0.1−100	9.358
30	5-iPF2a-VI	24	353.2	115.1	0.075−100	9.639
31	8-iso-15-keto-PGF2a	24	351.2	219.2	0.1−100	9.771
32	15-keto-PGF2a	5	351.2	219.2	0.1−100	10.62
33	8-iso-13,14-dihydro-15-keto-PGF2a	24	353.2	183.1	0.25−100	10.276
34	11-beta-13,14-dihydro-15-keto-PGF2a	6	353.2	183.1	0.5−100	11.089
35	13,14-dihydro-15-keto-PGF2a	6	353.2	113.1	0.25−100	11.54
36	LXA5	5	349.2	115.1	0.1−100	10.285
37	8-iso-PGE2	5	351.2	271.2	0.05−100	10.368
38	PGE2	5	351.2	271.2	0.075−100	10.527
39	PGD2	6	351.2	271.2	0.05−100	10.914
40	11-dehydro-TXB2	5	367.2	305.2	0.1−100	10.588
41	8-iso-PGE1	5	353.2	235.2	0.1−100	10.646
42	PGE1	6	353.2	235.2	0.1−100	10.937
43	PGD1	6	353.2	235.1	0.1−100	11.056
44	5S,14R-LXB4	6	351.3	221.2	0.25−100	10.814
45	PGK2	6	349.2	249.2	0.1−100	10.91
46	15-keto-PGE2	6	349.2	113.1	0.1−100	11.096
47	Resolvin D2	6	375.2	175.1	0.1−100	11.198
48	Resolvin D1	6	375.2	141.1	0.1−100	11.8
49	14,15-LTC4	7	626.4	308.2	0.1−100	11.604
50	LTC4	7	626.4	308.2	0.05−100	12.576
51	11-trans-LTC4	7	626.4	189.1	0.25−100	12.877
52	5S,6R-LXA4	6	351.2	115.1	0.1−100	11.631
53	5S,6S-LXA4	6	351.2	115.1	0.1−100	11.898
54	13,14-dihydro-15-keto-PGE2	6	351.2	175.1	0.1−100	11.723
55	13,14-dihydro-15-keto-PGD2	6	351.2	207.2	0.05−100	12.376
56	14,15-LTE4	25	440.3	301.2	0.05−100	12.135
57	LTE4	25	440.3	189.1	0.1−100	12.753
58	11-trans-LTE4	25	440.3	189.1	0.05−100	13.021
59	LTD4	21	497.3	189.1	0.05−100	12.417
60	1a1b-dihomo-PGF2a	6	381.2	337.2	0.05−100	12.229
61	LTB4-EA	6	362.2	189.1	0.05−100	12.414
62	LTF4	7	569.4	251.2	0.05−100	12.807
63	8-iso-PGA2	8	333.2	271.2	0.1−100	12.731
64	PGA2	8	333.2	271.2	0.05−100	12.887
65	PGJ2	8	333.2	271.2	0.1−100	12.988
66	8-iso-PGA1	8	335.2	235.2	0.1−100	12.873
67	PGA1	8	335.2	235.2	0.05−100	13.21
68	8,15-DiHETE	8	335.2	127.1	0.25−100	13.67
69	5,15-DiHETE	8	335.2	173.1	0.05−100	13.846
70	PGB2	8	333.2	175.1	0.1−100	13.036
71	10,17-DiHDoHE	8	359.2	153.1	0.1−100	14.032
72	8,12-iso-iPF2a-VI-1,5-lactone	8	337.2	265.2	0.25−100	13.626
73	17,18-DiHETE	8	335.2	247.2	0.1−100	13.781
74	6-trans-LTB4	8	335.2	195.1	0.1−100	13.865
75	LTB4	8	335.2	195.1	0.05−100	13.97
76	Maresin1	8	359.2	177.1	0.05−100	13.951
77	13,14-dihydro-15-keto PGJ2	8	333.2	175.1	0.1−100	14.046
78	14,15-DiHETE	8	335.2	207.2	0.25−100	14.16
79	7,17-hydroxy-DPA	8	361.2	143.1	0.1−100	14.273
80	12,13-DiHOME	8	313.2	183.1	0.1−100	14.325
81	9,10-DiHOME	8	313.2	201.2	0.05−100	14.488
82	12-keto-LTB4	8	333.2	179.1	0.05−100	14.6
83	5,6-DiHETE	8	335.2	145.1	1−100	14.668
84	N-acetyl-LTE4	8	480.3	333.2	0.1−100	14.779
85	14,15-DHET	8	337.2	207.2	0.05−100	14.888
86	12-HHT	8	279.2	179.1	0.075−100	15.018
87	11,12-DHET	8	337.2	167.1	0.05−100	15.209
88	14,15-EET-EA	8	364.2	62.1	0.05−100	15.618
89	11,12-EET-EA	9	364.2	62.1	0.05−100	15.976
90	8,9-EET-EA	9	364.2	62.1	0.05−100	16.114
91	5,6-EET-EA	9	364.2	62.1	0.05−100	16.279
92	8,9-DHET	8	337.2	127.1	0.05−100	15.38
93	20-carboxy-AA	8	333.2	297.2	0.1−100	15.501
94	9-HOTrE	8	293.2	171.1	0.1−100	15.528
95	5,6-DHET	8	337.2	145.1	0.05−100	15.646
96	13-HOTrE	8	293.2	195.1	0.1−100	15.694
97	18-HEPE	8	317.2	215.2	0.05−100	15.717
98	19-HETE	8	319.2	275.2	0.5−100	15.813
99	20-HETE	9	319.2	245.3	0.5−100	15.94
100	18-HETE	9	319.2	261.2	0.05−100	16.097
101	17-HETE	9	319.2	247.2	0.05−100	16.208
102	16-HETE	9	319.2	233.2	0.05−100	16.289
103	15-deoxy-delta-12,14-PGJ2	8	315.2	271.2	0.05−100	15.871
104	15-HEPE	9	317.2	219.2	0.05−100	16.05
105	12-HEPE	9	317.2	179.1	0.05−100	16.233
106	5-HEPE	9	317.2	115.1	0.05−100	16.284
107	15-HpEPE	9	333.2	111.1	0.25−100	16.41
108	12-HpEPE	9	333.2	271.2	0.1−100	16.521
109	5-HpEPE	9	333.2	173.1	1−100	16.409
110	13-HODE	9	295.2	195.1	1−100	16.455
111	9-HODE	9	295.2	171.1	0.5−100	16.461
112	20-HDoHE	9	343.2	241.2	0.075−100	16.623
113	13-KODE	9	293.2	113.1	0.25−100	16.842
114	9-HpODE	9	311.2	185.2	0.1−100	16.853
115	9-KODE	10	293.2	185.1	0.1−100	16.984
116	17,18-EpETE	9	317.2	255.2	0.05−100	16.806
117	15-HETE	9	319.2	219.2	0.1−100	16.773
118	13-HpODE	9	311.2	113.1	0.25−100	16.857
119	16-HDoHE	10	343.2	233.2	0.05−100	16.894
120	17-HDoHE	10	343.2	245.2	0.1−100	16.927
121	13-HDoHE	10	343.2	193.1	0.05−100	16.999
122	11-HETE	10	319.2	167.1	0.05−100	16.969
123	8-HETE	10	319.2	155.1	0.1−100	17.036
124	10-HDoHE	10	343.2	153.1	0.25−100	17.045
125	14-HDoHE	10	343.2	205.2	0.25−100	17.084
126	15-HpETE	10	335.2	113.1	0.1−100	17.108
127	12-HETE	10	319.2	179.1	0.1−100	17.121
128	7-HDoHE	11	343.2	141.1	0.25−100	17.147
129	11-HDoHE	11	343.2	149.1	0.25−100	17.151
130	9-HETE	11	319.2	123.1	0.25−100	17.149
131	8-HDoHE	11	343.2	109.1	0.25−100	17.207
132	5-HETE	11	319.2	115.1	0.1−100	17.199
133	15-HETrE	11	321.2	221.2	0.05−100	17.284
134	12-HpETE	11	335.2	153.1	0.1−100	17.354
135	12-KETE	11	317.2	153.1	0.1−100	17.42
136	5,6-DHET-lactone	11	321.2	177.1	0.075−100	17.461
137	4-HDoHE	11	343.2	101.1	0.05−100	17.494
138	12,13-EpOME	11	295.2	195.2	1−100	17.631
139	9,10-EpOME	11	295.2	171.1	0.5−100	17.697
140	5-HpETE	11	335.2	129.1	0.25−100	17.574
141	5-KETE	13	317.2	203.2	0.05−100	17.869
142	14,15-EET	11	319.2	113.1	1−100	17.801
143	15-HEDE	13	323.2	223.2	0.05−10	18.009
144	11,12-EET	13	319.2	167.1	0.05−100	18.101
145	8,9-EET	13	319.2	127.1	1−100	18.153
146	AEA	13	348.2	62.1	0.05−100	18.048
147	5,6-EET	13	319.2	191.1	0.25−100	18.185
148	15-KEDE	13	323.2	207.2	0.05−10	18.413
149	OEA	13	326.2	62.1	0.05−10	18.99
150	EPA	14	301.2	257.2	0.1−100	19.259
151	DHA	15	327.2	283.2	0.1−100	20.013
152	AA	16	303.2	303.2	0.1−100	20.164
153	TXB3	3	367.2	169.1	0.25−100	8.104
154	TXB1	3	371.2	171.2	0.075−100	9.154
155	TXB2	3	369.2	195.1	0.05−100	9.278
