# Supplementary material for: Profiling of fatty acid metabolism in the dorsal root ganglion after peripheral nerve injury
Source: Front Pain Res (Lausanne). 2022 Jul 29;3:948689. doi: 10.3389/fpain.2022.948689 (PMC9372306; doi:10.3389/fpain.2022.948689)
Supplement: Supplementary file 3 [file Table_2.xlsx]

## Sheet: Note
	*Data are represented in pg/one DRG
	**Two independent experiments were performed, Exp.1: sample 1−3 (6 DRGs were pooled), and Exp.2: sample 4−6 (8 DRGs were pooled).
	***Red letters are outside the calibration range.

## Sheet: Day 1
FA	Enzyme	Specie		1	2	3	4	5	6
AA	COX	PGD2	Contra	12.3117	15.7758	14.8692	10.3837	13.9138	11.3513
			Ipsi	12.7708	9.13583	10.2242	9.5925	6.46125	8.02625
		PGE2	Contra	13.3142	13.6967	16.8733	11.3513	25.2275	15.38
			Ipsi	10.8017	13.7975	13.26	19.0825	11.4938	9.3925
		PGA2	Contra	0.23	0.215833	0.234167
			Ipsi	0.343333	0.266667	0.295833
		PGF2a	Contra	3.2575	3.365	3.69667	2.33375	4.9075	3.36375
			Ipsi	2.25667	2.7375	2.30833	2.34	1.36375	1.23625
		6-keto-PGF1a	Contra	27.1083	37.6583	45.35			14.6575
			Ipsi	26.5475	34.9042	32.3408			9.23
		TXB2	Contra	2.32167	3.44167	3.88333	3.18625	4.89	3.3975
			Ipsi	2.13	3.00917	2.665	4.61875	2.8475	2.85625
		12-HHT	Contra	9.09583	10.45	15.4092	8.40875	14.41	9.65125
			Ipsi	7.50167	10.455	9.81583	10.2587	5.93	6.3825
		11-HETE	Contra	3.60833	4.63167	4.05667	1.72125	2.43875
			Ipsi	3.23167	3.82583	3.86417	2.75875	1.19625
DGLA		PGD1	Contra	1.48333	1.7975	1.67333			1.295
			Ipsi	1.6025	1.26667	1.1025			0.91875
		PGE1	Contra	1.8725	2.25167	2.2425			1.41
			Ipsi	1.42	2.0275	1.67917			0.8825
Adrenic acid		1a1b-dihomo-PGF2a	Contra	0.355	0.2775	0.295			0.19875
			Ipsi	0.478333	0.366667	0.318333			0.14875
EPA		PGE3	Contra	0.415833	0.434167	0.509167			0.515
			Ipsi	0.4225	0.591667	0.4725			0.40125
AA	LOX	LTC4	Contra	0.4575	0.58	0.606667	0.70625	0.53125	0.45875
			Ipsi	0.335833	0.39	0.434167	0.6075	0.48625	0.30125
		LTD4	Contra	0.0933333	0.141667	0.130833	0.1575	0.1875
			Ipsi	0.0866667	0.138333	0.131667	0.18625	0.09375
		5-HETE	Contra	1.505	2.1125	1.55667			1.22875
			Ipsi	1.73417	2.10083	2.26			1.49375
		5-ox-ETE	Contra	0.795833	0.735833	0.7925
			Ipsi	0.746667	1.04333	0.665
		12-HpETE	Contra	2.5075	3.22833	3.16167
			Ipsi	2.09417	2.19083	2.46083
		12-HETE	Contra	4.75667	7.445	5.54083	8.0825	13.6387	9.48125
			Ipsi	6.31167	11.4867	12.2925	15.5875	10.33	16.0038
		12-ox-ETE	Contra	0.835	1.7725	1.96917
			Ipsi	0.7875	1.12083	0.99
		15-HpETE	Contra	3.0475	4.45833	4.5275
			Ipsi	2.35417	3.40833	2.14583
		15-HETE	Contra	4.48167	5.915	5.83417	2.5525	3.955	3.98375
			Ipsi	4.52917	6.12583	6.25667	4.0175	2.53875	3.435
LA		9-HpODE	Contra	3.63917	6.06333	4.61833
			Ipsi	2.35833	4.84833	2.585
		9-HODE	Contra	19.7125	23.1092	16.3292	15.0275	16.5813	27.445
			Ipsi	17.8583	23.075	15.7517	15.7238	8.95625	25.58
		9-ox-ODE	Contra	2.33917	3.69083	2.61			3.08375
			Ipsi	2.38	3.79583	2.29583			4.38375
		13-HpODE	Contra	5.38167	9.7975	6.04583
			Ipsi	5.22167	7.0725	3.86833
		13-HODE	Contra	27.9117	26.5892	19.865	10.9575	9.12375	27.0888
			Ipsi	25.4217	28.1042	20.845	11.9012	9.83375	25.385
		13-ox-ODE	Contra	3.7575	5.735	5.53917	1.87125	1.64625	3.44125
			Ipsi	4.32833	5.23917	3.15417	0.425	1.9575	2.94875
DGLA		15-HETrE	Contra	1.29083	1.71417	1.23417		1.73	1.03375
			Ipsi	1.58667	2.04	1.795		0.95875	0.62625
EPA		12-HEPE	Contra	0.37	0.5175	0.723333			0.79875
			Ipsi	0.616667	1.25667	1.28583			1.4975
		15-HEPE	Contra	0.2875	0.249167	0.3625
			Ipsi	0.534167	0.773333	1.02333
DHA		13-HDHA	Contra	0.89	0.949167	1.02167
			Ipsi	1.03917	1.65583	1.19833
		14-HDHA	Contra	3.86833	5.4275	3.3575	4.21	8.4875	4.34
			Ipsi	6.215	9.73417	9.26083	12.0913	10.1937	11.335
		17-HDHA	Contra	1.56083	2.30083	1.75167
			Ipsi	2.47583	3.28167	3.73667
AA	CYP	16-HETE	Contra	0.555	0.725	0.739167
			Ipsi	0.72	0.900833	1.20917
		20-carboxy-AA	Contra	2.01917	2.19917	1.95833
			Ipsi	1.70167	1.6875	1.77
LA		9,10-DiHOME	Contra	0.575	0.5825	0.479167	0.80625	0.98125	0.60375
			Ipsi	0.773333	0.536667	0.6975	0.41375	0.65125	0.5825
		12,13-DiHOME	Contra	1.3775	1.46417	1.19667	1.41875	1.81375	1.2525
			Ipsi	1.77167	1.48167	1.49083	0.94	1.65625	1.2975
EPA		17,18-DiHETE	Contra	3.595	3.11667	1.66083	0.9475	0.41375	1.89125
			Ipsi	6.50333	5.42583	5.93667	3.22375	3.785	4.0825
AA	Non-enzymatic	8-iso-PGE2	Contra	0.620833	0.694167	0.576667
			Ipsi	0.690833	0.63	0.621667
EDA		15-ox-EDE	Contra	0.406667	0.445833	0.323333
			Ipsi	0.535833	0.711667	0.466667
DHA		16-HDHA	Contra	0.6575	1.02833	0.46
			Ipsi	0.825833	1.0525	0.748333
		20-HDHA	Contra	1.46833	2.37	1.1175
			Ipsi	2.27833	3.36583	2.14833
Ethanolamide		AEA	Contra	0.413333	0.694167	0.39	1.09875	1.15125	0.87
			Ipsi	0.49	0.816667	0.438333	1.2625	0.9875	0.7325
		OEA	Contra	11.245	8.8375	5.89	5.47625	5.3675	5.17
			Ipsi	13.4017	10.7492	19.6292	11.0437	7.3	11.5188
FA		AA	Contra				4294.94	5076.29	3852.79
			Ipsi				4449.85	3846.78	3069.01
		EPA	Contra	174.775	220.292	202.258	219.913	217.675	191.163
			Ipsi	228.425	352.325	270.983	341.425	256.15	207.938
		DHA	Contra	5509.67	8389.66	5830.87	5151.98	6834.84	5467.45
			Ipsi	6541.42	10903.9	5282.29	6880.35	6366.07	5467.75

## Sheet: Day 3
FA	Enzyme	Specie		1	2	3	4	5	6
AA	COX	PGD2	Contra	27.6625	12.6958	14.2192	20.6425	18.405	13.0575
			Ipsi	37.0817	33.0142	11.7517	28.4375	26.9413	11.1463
		PGE2	Contra	23.6008	17.1958	15.5433	23.4713	25.03	17.535
			Ipsi	22.7375	26.8783	9.21	26.1187	22.0463	10.5463
		PGA2	Contra	0.273333	0.288333	0.2825
			Ipsi	0.315833	0.348333	0.295
		PGF2a	Contra	5.295	4.15833	3.88917	4.7825	4.67875	3.625
			Ipsi	3.495	4.3125	1.37417	3.28125	3.445	1.4475
		6-keto-PGF1a	Contra	50.2883	30.9975	39.3225			16.7925
			Ipsi	44.8858	47.9158	19.8342			11.0587
		TXB2	Contra	8.01833	4.27667	3.88167	7.7575	4.855	3.30625
			Ipsi	6.97333	6.9025	3.41167	10.4038	7.10125	2.89625
		12-HHT	Contra	20.8575	13.6167	16.4358	16.2312	15.9512	12.0575
			Ipsi	19.6617	22.0008	9	22.0138	15.2975	7.745
		11-HETE	Contra	6.27667	3.59667	4.7425	3.3675	2.96375
			Ipsi	6.27417	6.52	3.59667	3.86125	3.035
DGLA		PGD1	Contra	2.87083	1.24417	1.39833	1.175	1.32375	1.2175
			Ipsi	2.97583	3.08583	0.594167	1.30375	1.33875	1.34125
		PGE1	Contra	2.82083	2.1625	1.93833			1.63125
			Ipsi	2.725	2.87917	1.12667			0.71
Adrenic acid		1a1b-dihomo-PGF2a	Contra	0.3275	0.428333	0.295			0.16375
			Ipsi	0.4375	0.520833	0.454167			0.03125
EPA		PGE3	Contra	0.7275	0.660833	0.491667	0.36875	0.48375	0.515
			Ipsi	0.853333	0.9375	0.3075	0.475	0.41875	0.435
AA	LOX	LTC4	Contra	0.788333	0.686667	0.66	0.97125	0.6175	0.44
			Ipsi	0.969167	0.72	0.605	1.0375	1.015	0.345
		LTD4	Contra	0.2	0.214167	0.140833	0.275	0.16125
			Ipsi	0.244167	0.1275	0.1475	0.32125	0.19
		5-HETE	Contra	2.38333	1.76583	3.09167			2.18
			Ipsi	2.25583	2.83583	3.48167			1.43125
		5-ox-ETE	Contra	1.02667	0.704167	1.71583
			Ipsi	0.910833	1.18833	2.83833
		12-HpETE	Contra	4.34083	5.995	5.32083
			Ipsi	4.11083	3.6875	4.46583
		12-HETE	Contra	31.9917	8.83417	8.59583	16.595	12.2562	11.695
			Ipsi	28.4817	25.0908	24.4425	29.0888	17.7538	13.7263
		12-ox-ETE	Contra	1.93417	2.17417	2.5725
			Ipsi	1.665	1.96417	3.0725
		15-HpETE	Contra	9.41417	11.0692	7.89833
			Ipsi	7.30083	6.28833	4.045
		15-HETE	Contra	11.0675	6.19917	6.24833	4.765	4.775	4.3775
			Ipsi	9.8525	9.88917	7.10833	6.5125	5.2925	3.5075
LA		9-HpODE	Contra	8.15583	9.95083	5.85417
			Ipsi	7.73333	6.5	3.44917
		9-HODE	Contra	30.195	17.66	19.9342	24.75	18.8337	48.8775
			Ipsi	20.1442	26.3375	8.71583	19.6212	13.8338	35.08
		9-ox-ODE	Contra	3.56	3.08667	3.83833			5.43625
			Ipsi	3.52917	3.83083	2.0675			5.2925
		13-HpODE	Contra	16.6533	17.4625	8.8475	4.19375	3.9775
			Ipsi	11.92	9.725	3.80167	4.67125	3.52625
		13-HODE	Contra	36.4883	20.9583	25.0083	19.4587	12.5687	43.5925
			Ipsi	24.0858	29.0517	14.6325	15.1088	10.885	31.7
		13-ox-ODE	Contra	9.105	9.38333	6.4475	1.99375		6.33375
			Ipsi	6.21917	7.76667	4.29583	1.50125		5.9575
DGLA		15-HETrE	Contra	3.0375	1.66833	1.67917	1.9275	1.72	1.16875
			Ipsi	2.54167	2.94583	1.48	2.1625	1.305	0.7475
EPA		12-HEPE	Contra	3.5175	0.688333	0.6825	1.07625		1.5575
			Ipsi	1.8025	2.5325	1.53167	3.6425		3.18
		15-HEPE	Contra	1.12083	0.408333	0.6025
			Ipsi	2.3525	1.42917	2.60417
DHA		13-HDHA	Contra	1.4775	1.10083	0.984167
			Ipsi	1.15333	1.48833	1.23
		14-HDHA	Contra	13.225	4.74583	4.32167	7.27875	6.0275	4.65875
			Ipsi	20.1283	15.9325	18.4008	21.9575	9.665	10.0175
		17-HDHA	Contra	4.34083	1.9825	1.9225
			Ipsi	5.685	5.18917	6.22083
AA	CYP	16-HETE	Contra	0.825	1.05167	0.943333
			Ipsi	1.0925	1.3025	0.98
		20-carboxy-AA	Contra	1.90583	1.98417	3.08667
			Ipsi	1.6675	2.24333	2.18667
LA		9,10-DiHOME	Contra	0.636667	0.454167	0.360833	0.65625	0.37875	1.06
			Ipsi	0.5275	0.768333	0.525	0.55625	0.49375	0.54875
		12,13-DiHOME	Contra	1.24	1.3525	1.13	1.5225	0.815	2.295
			Ipsi	1.47	1.93583	1.3	1.26375	0.965	1.34625
EPA		17,18-DiHETE	Contra	3.84417	2.9425	4.42583	1.3525	1.0475	2.1925
			Ipsi	4.13417	6.44417	5.2375	1.71	2.14	2.9675
AA	Non-enzymatic	8-iso-PGE2	Contra	1.0125	0.9225	0.85		0.9525
			Ipsi	1.13917	1.23083	0.565833		0.96625
EDA		15-ox-EDE	Contra	0.891667	0.6225	0.450833
			Ipsi	0.496667	0.75	0.296667
DHA		16-HDHA	Contra	1.25167	0.805	0.755833	0.5675	0.63625
			Ipsi	0.884167	1.16333	0.828333	0.9775	0.5475
		20-HDHA	Contra	2.39583	2.2725	2.17583			3.245
			Ipsi	1.8725	2.125	1.30583			2.035
Ethanolamide		AEA	Contra	0.695833	0.519167	0.494167	1.13	0.8975	0.85375
			Ipsi	0.584167	0.779167	0.461667	1.2125	1.065	0.795
		OEA	Contra	6.48333	5.87583	6.64083	6.24625	4.555	4.8475
			Ipsi	9.04667	10.82	8.79583	9.6075	3.88625	6.2925
FA		AA	Contra				5573.35	4295.14	3773.46
			Ipsi				5949.05	4769.4	3689.04
		EPA	Contra	259.117	210.967	214.592	243.312	223.212	174.537
			Ipsi	392.5	413.317	282.192	541.188	385.062	309.012
		DHA	Contra	10279.1	8172.3	4806.23	6807.31	6448.72	5241.66
			Ipsi	8920.48	9511.67	3900.76	8083.98	6553.4	5445.56

## Sheet: Day 7
FA	Enzyme	Specie		1	2	3	4	5	6
AA	COX	PGD2	Contra	22.4875	17.4442	14.5917	34.0862	14.6575	15.9288
			Ipsi	45.5567	73.9025	43.01	79.2138	60.0787	38.2925
		PGE2	Contra	23.2967	15.9433	20.4175	42.5637	17.9075	19.4975
			Ipsi	24.4075	31.555	24.26	42.555	38.695	19.2937
		PGA2	Contra	0.38	0.315	0.3125
			Ipsi	0.314167	0.349167	0.3175
		PGF2a	Contra	4.73	4.17083	4.83417	7.96375	3.125	4.28875
			Ipsi	4.5825	6.95	5.28667	8.4725	5.89375	3.84625
		6-keto-PGF1a	Contra	63.9258	41.7717	46.5583			16.05
			Ipsi	46.0508	57.3225	38.4192			15.6662
		TXB2	Contra	5.855	4.43917	4.8875	9.82	3.445	4.16375
			Ipsi	9.055	16.6508	12.2342	19.9913	10.4512	7.32875
		12-HHT	Contra	22.62	17.6258	16.6358	23.0038	9.39875	11.1775
			Ipsi	28.1108	44.305	27.3208	33.2925	21.8325	16.1975
		11-HETE	Contra	5.39083	4.79167	5.14417	5.01375	2.34625	2.1
			Ipsi	5.93917	9.26917	6.95583	6.16125	4.40875	2.89375
DGLA		PGD1	Contra	2.36417	1.80667	1.73833	2.9	0.9675	1.9675
			Ipsi	3.3175	4.40583	3.57917	5.10625	3.43375	3.18625
		PGE1	Contra	2.82417	2.04417	2.61667			1.92
			Ipsi	2.565	3.80583	3.3825			1.9975
Adrenic acid		1a1b-dihomo-PGF2a	Contra	0.601667	0.478333	0.6025			0.20625
			Ipsi	0.500833	0.6025	0.8275			0.315
EPA		PGE3	Contra	0.58	0.4275	0.6775	0.51125	0.245	0.66125
			Ipsi	0.655	0.706667	0.671667	0.67	1.055	0.65875
AA	LOX	LTC4	Contra	1.16	0.8675	0.580833	1.1175	0.59125	0.38625
			Ipsi	1.65167	2.26	1.06417	1.1725	0.5025	0.57875
		LTD4	Contra	0.244167	0.158333	0.155	0.35125
			Ipsi	0.310833	0.445833	0.320833	0.3875
		5-HETE	Contra	2.3125	2.11	1.71583			2.1075
			Ipsi	2.52833	3.55583	2.77667			2.365
		5-ox-ETE	Contra	1.34333	0.8975	1.37667
			Ipsi	1.29417	1.715	1.91083
		12-HpETE	Contra	3.885	2.8825	4.55333
			Ipsi	3.67083	4.15917	4.88167
		12-HETE	Contra	20.3733	9.52333	6.9125	53.4	9.73	12.515
			Ipsi	25.7342	27.9317	15.7442	36.3725	13.5938	16.5587
		12-ox-ETE	Contra	2.25833	1.36333	2.40167
			Ipsi	2.1025	2.03417	2.99833
		15-HpETE	Contra	6.62417	4.33417	7.93083			1.6425
			Ipsi	5.22667	6.46	8.36333			2.04
		15-HETE	Contra	6.945	5.27	5.99167	7.33375	3.26875	5.085
			Ipsi	7.86417	10.5558	8.78	10.9462	7.615	6.985
LA		9-HpODE	Contra	4.575	2.56583	10.9567
			Ipsi	3.16417	2.96917	8.0125
		9-HODE	Contra	21.85	13.015	21.8883	34.9913	19.8375	32.8787
			Ipsi	18.2992	16.85	15.0717	17.4375	16.4988	31.5325
		9-ox-ODE	Contra	2.37333	2.09667	2.47667			3.61
			Ipsi	1.865	1.73583	3.23333			4.68875
		13-HpODE	Contra	8.9675	4.335	15.1542	5.565	4.63375
			Ipsi	4.66	5.1575	14.0583	6.1075	4.69875
		13-HODE	Contra	25.7958	15.5608	23.3083	34.6063	14.3438	33.815
			Ipsi	21.4133	19.2425	19.69	18.1388	12.67	28.675
		13-ox-ODE	Contra	5.8225	3.3425	9.11417	4.00875		4.5725
			Ipsi	3.54833	4.16667	8.03417	2.83		4.20375
DGLA		15-HETrE	Contra	2.36	1.56167	2.11083	3.38	1.2325	1.7675
			Ipsi	2.35083	3.16083	3.05167	2.745	2.21625	1.80375
EPA		12-HEPE	Contra	1.63	0.7875	0.951667	4.055		1.47625
			Ipsi	1.5225	1.60583	1.2275	1.605		1.35625
		15-HEPE	Contra	0.929167	0.4475	0.346667
			Ipsi	1.175	1.41167	0.885833
DHA		13-HDHA	Contra	1.08833	0.733333	1.26			1.1125
			Ipsi	1.07583	1.21833	2.22417			1.30875
		14-HDHA	Contra	8.72333	4.54	4.99833	18.9862	6.91875	7.93125
			Ipsi	14.2092	14.6933	20.785	36.6775	14.8163	13.0675
		17-HDHA	Contra	2.52667	1.77917	1.55417
			Ipsi	4.5075	6.46083	7.87583
AA	CYP	16-HETE	Contra	1.1775	1.40833	1.18333
			Ipsi	1.25583	1.13583	0.991667
		20-carboxy-AA	Contra	3.09083	2.725	2.52
			Ipsi	2.04417	3.0325	2.04833
LA		9,10-DiHOME	Contra	0.535833	0.481667	0.795	0.75	0.38375	0.72125
			Ipsi	0.515	0.745	1.2	0.70125	0.595	0.56125
		12,13-DiHOME	Contra	1.43583	1.4175	2.22	1.76375	1.09625	1.71875
			Ipsi	1.80333	1.79167	2.43667	1.615	1.41	1.625
EPA		17,18-DiHETE	Contra	3.44333	4.9125	7.00333	0.53875	1.95125	2.025
			Ipsi	10.5258	9.02	8.67	4.5775	5.06	4.525
AA	Non-enzymatic	8-iso-PGE2	Contra	0.93	0.6825	0.85	1.31125
			Ipsi	0.966667	1.25917	1.0225	1.4825
EDA		15-ox-EDE	Contra	0.428333	0.224167	0.840833	0.23875
			Ipsi	0.2375	0.264167	0.62	0.22
DHA		16-HDHA	Contra	0.668333	0.5575	0.8175	1.0375	0.70875
			Ipsi	0.548333	0.623333	1.36833	0.935	1.09625
		20-HDHA	Contra	1.34917	1.08	1.89333			3.145
			Ipsi	1.31667	1.4	3.85333			1.92875
Ethanolamide		AEA	Contra	0.435	0.466667	1.4325	2.15625	1.42625	1.5625
			Ipsi	0.641667	0.638333	1.46	1.93875	1.685	1.475
		OEA	Contra	6.52833	7.4725	8.52	8.37125	6.43875	6.36
			Ipsi	11.3642	12.0058	12.1425	10.0638	5.085	8.2425
FA		AA	Contra				9098.86	4421.46	6210.74
			Ipsi				8611.88	5991.69	5227.8
		EPA	Contra	260.825	249.925	345.1	401.725	277.5	336.138
			Ipsi	339.9	372.325	613.233	603.925	416.737	369.637
		DHA	Contra	5367.62	5161.04	17176.4	12036.5	7043.9	9458.11
			Ipsi	5371.49	6546.43	22903.3	12691.9	9608.69	8090.28

## Sheet: Day 14
FA	Enzyme	Specie		1	2	3	4	5	6
AA	COX	PGD2	Contra	18.1875	9.68333	11.1	14.5913	16.6425	22.0287
			Ipsi	58.6892	29.7467	52.39	24.2662	45.7675	105.407
		PGE2	Contra	13.7492	13.5358	10.5975	15.03	22.8238	31.5675
			Ipsi	27.0892	19.9583	42.6592	12.8912	36.6388	67.94
		PGA2	Contra	0.299167	0.273333	0.265833
			Ipsi	0.31	0.285833	0.42
		PGF2a	Contra	4.03333	3.04167	3.39667	3.39	5.12	6.26375
			Ipsi	6.1775	5.01667	8.07833	2.66125	6.9475	9.8925
		6-keto-PGF1a	Contra	42.0142	31.845	25.8708			24.995
			Ipsi	48.6808	31.6658	55.5167			23.8687
		TXB2	Contra	4.63083	3.60417	3.17333	4.41	5.4975	5.7225
			Ipsi	11.0342	8.45417	12.0483	7.03	12.1288	27.6737
		12-HHT	Contra	13.32	12.0925	8.935	8.54125	15.9125	15.3087
			Ipsi	37.2275	23.6592	34.5617	10.3012	25.8388	50.0375
		11-HETE	Contra	4.4725	2.83583	5.42583	2.33125	3.00375	2.55375
			Ipsi	8.95167	4.83	10.2992	2.11125	3.96	8.71625
DGLA		PGD1	Contra	1.52667	1.26	1.2075	0.625	0.92875	2.30375
			Ipsi	3.72	2.605	5.9775	0.9625	3.35	8.40125
		PGE1	Contra	1.57667	2.10083	1.475			3.30625
			Ipsi	3.51167	2.37167	5.84583			6.62
Adrenic acid		1a1b-dihomo-PGF2a	Contra	0.31	0.348333	0.398333			0.38125
			Ipsi	0.570833	0.606667	0.8525			0.69625
EPA		PGE3	Contra	0.445833	0.4375	0.288333			0.56875
			Ipsi	0.685	0.509167	1.37167			1.16375
AA	LOX	LTC4	Contra	0.62	0.491667	0.348333	0.56375	0.5025	0.505
			Ipsi	1.0525	0.531667	0.529167	0.51	0.455	0.51125
		LTD4	Contra	0.145833	0.1375	0.111667	0.1275	0.10375
			Ipsi	0.2375	0.145833	0.17	0.215	0.1525
		5-HETE	Contra	2.2275	1.36833	4.64			2.05
			Ipsi	2.72167	1.2375	3.345			3.22375
		5-ox-ETE	Contra	0.698333	0.386667	4.55667
			Ipsi	1.3325	0.1725	2.84083
		12-HpETE	Contra	3.73	2.32833	14.215
			Ipsi	4.5725	2.1775	6.96833
		12-HETE	Contra	11.7083	9.08667	11.1925	11.7	20.8925	16.1487
			Ipsi	12.8308	8.64917	16.7083	13.3887	17.5463	62.0825
		12-ox-ETE	Contra	1.5475	0.714167	7.87
			Ipsi	2.63167	0.761667	3.89333
		15-HpETE	Contra	5.18	2.8025	22.525			1.57125
			Ipsi	10.005	2.30833	16.4283			2.76375
		15-HETE	Contra	6.08583	3.22417	9.3275	3.39625	5.5825	7.4
			Ipsi	10.7467	5.17333	13.5275	3.16625	7.815	15.2863
LA		9-HpODE	Contra	3.11167	2.45167	26.2975
			Ipsi	4.08333	1.6625	17.2883
		9-HODE	Contra	14.6583	9.11167	15.0833	14.2462	16.2688	35.6938
			Ipsi	16.8625	10.8583	33.1817	9.8725	14.2363	35.3
		9-ox-ODE	Contra	1.36583	1.6425	6.44167			2.96625
			Ipsi	2.28417	2.03167	8.25167			3.51
		13-HpODE	Contra	6.00417	3.67167	42.4892		4.4325
			Ipsi	7.4025	3.11	27.2475		3.63125
		13-HODE	Contra	16.83	13.735	23.3592	11.6662	12.525	34.8025
			Ipsi	18.9167	14.5308	40.9283	7.94875	10.58	33.2463
		13-ox-ODE	Contra	4.32083	2.30417	21.43			3.06375
			Ipsi	3.41417	2.52667	18.7908			4.82125
DGLA		15-HETrE	Contra	1.65083	1.225	2.8975	1.24	1.94	1.535
			Ipsi	2.44667	1.71667	4.82667	1.27125	2.4175	3.86375
EPA		12-HEPE	Contra	1.08583	0.9175	0.905			1.4825
			Ipsi	0.903333	0.615	2.05917			4.53
		15-HEPE	Contra	0.419167	0.369167	0.874167
			Ipsi	0.506667	0.469167	0.829167
DHA		13-HDHA	Contra	0.773333	0.635833	3.48583
			Ipsi	0.8825	0.8225	3.48417
		14-HDHA	Contra	3.98417	3.45917	12.4308	5.7275	9.48625	5.66125
			Ipsi	5.48	4.23583	15.9783	5.86	7.48	21.16
		17-HDHA	Contra	1.38583	1.00917	7.2675
			Ipsi	2.3575	1.39167	4.3775
AA	CYP	16-HETE	Contra	1.01333	0.706667	1.41417
			Ipsi	1.04167	0.948333	1.235
		20-carboxy-AA	Contra	2.05583	2.21417	2.8225
			Ipsi	2.18333	1.79583	2.23917
LA		9,10-DiHOME	Contra	0.545833	0.428333	0.575833	0.605	0.35375	0.6125
			Ipsi	0.534167	0.501667	0.565833	0.52125	0.55	0.57375
		12,13-DiHOME	Contra	1.39417	1.155	1.4625	1.3075	0.89625	1.5275
			Ipsi	1.21833	1.335	1.54417	1.09125	1.20125	1.745
EPA		17,18-DiHETE	Contra	3.2575	3.70333	4.3725	0.1825	0.67625	1.68625
			Ipsi	5.56417	4.82833	5.16083	0.5975	0.6	1.78625
AA	Non-enzymatic	8-iso-PGE2	Contra	0.8075	0.5475	0.6825		0.795	0.45125
			Ipsi	1.36167	0.870833	1.75083		1.07625	1.99625
EDA		15-ox-EDE	Contra	0.400833	0.151667	1.53833
			Ipsi	0.2825	0.14	1.38333
DHA		16-HDHA	Contra	0.613333	0.395833	3.90667	0.79375	0.71
			Ipsi	0.514167	0.263333	2.49	0.53125	0.52375
		20-HDHA	Contra	1.25	0.679167	7.17667			2.27
			Ipsi	0.996667	0.816667	5.91083			2.85375
Ethanolamide		AEA	Contra	0.393333	0.576667	1.72917	1.01125	0.87125	1.425
			Ipsi	0.425	0.603333	1.81083	1.16625	0.81	1.2675
		OEA	Contra	6.28917	6.58	9.06	5.47375	4.2925	6.18125
			Ipsi	7.84833	8.64917	10.4933	6.86	4.93875	6.67
FA		AA	Contra				4171.21	4139.52	5323.36
			Ipsi				4584.88	4001.65	6834.62
		EPA	Contra	196.142	194.442	504.483	215.413	140.825	230.3
			Ipsi	301.217	249.225	726.767	273.25	186.988	326.912
		DHA	Contra	4259.76	6888.27	21692.5	6140.19	5165.34	6648.01
			Ipsi	3801.51	6158.8	25706.3	5148	4296.61	7847.24
